# Supplementary material for: Role of oxysterol 4β-hydroxycholesterol and liver X receptor alleles in pre-eclampsia
Source: Ann Med. 2025 Apr 29;57(1):2495763. doi: 10.1080/07853890.2025.2495763 (PMC12042236; doi:10.1080/07853890.2025.2495763)
Supplement: Supplemental Material [file IANN_A_2495763_SM9417.zip]

Archive with 6 entries (5 files):
- Suppl/
- Suppl/Clean copy - Supplements.docx
- Suppl/Supplementary Figure 1 (2).jpg
- Suppl/Supplementary Figure 2 (1).jpg
- Suppl/Supplementary Figure 3.jpg
- Suppl/Supplementary Figure 4.jpg
